# Supplementary material for: Development of High-Production Bacterial Biomimetic Vesicles for Inducing Mucosal Immunity Against Avian Pathogenic Escherichia coli
Source: Int J Mol Sci. 2024 Nov 9;25(22):12055. doi: 10.3390/ijms252212055 (PMC11593933; doi:10.3390/ijms252212055)
Supplement: Supplementary file 1 [file ijms-25-12055-s001.zip]

Archive with 1 entries (1 files):
- ijms-3278477-supplementary.pdf
